# Supplementary material for: Urinary Metabolomics as a Window into Occupational Exposure: The Case of Foundry Workers
Source: J Xenobiot. 2026 Jan 15;16(1):14. doi: 10.3390/jox16010014 (PMC12821577; doi:10.3390/jox16010014)
Supplement: Supplementary file 1 [file jox-16-00014-s001.zip]

Archive with 2 entries (2 files):
- jox-4054261-Supplementary.pdf
- jox-4054261-SupplementaryTableS1.xlsx
