# Supplementary material for: Urinary Metabolomics as a Window into Occupational Exposure: The Case of Foundry Workers
Source: J Xenobiot. 2026 Jan 15;16(1):14. doi: 10.3390/jox16010014 (PMC12821577; doi:10.3390/jox16010014)
Supplement: Supplementary file 1 [file jox-16-00014-s001.zip › jox-4054261-SupplementaryTableS1.xlsx]

## Sheet: Sheet1
SampleID\ppm	9.61393	9.16949	9.01934	8.91881	8.90131	8.87191	8.83534	8.80838	8.7622	8.68519	8.60072	8.53919	8.51237	8.491	8.46906	8.4507	8.40467	8.34773	8.30959	8.28693	8.27015	8.24046	8.19772	8.14107	8.10121	8.0883	8.07812	8.06793	8.05345	8.02577	7.99608	7.98074	7.96511	7.94388	7.91807	7.88996	7.87074	7.85324	7.8412	7.83747	7.82944	7.8075	7.78096	7.76304	7.75099	7.74267	7.7322	7.71858	7.70625
CTRL	11.92	10.1793	10.5039	8.20559	8.13901	9.36479	9.1374	8.38167	9.54337	9.69765	9.72278	9.07272	7.97189	8.60317	8.83516	8.49413	9.80292	9.27341	8.86339	7.81981	8.40537	9.59479	9.7083	9.45958	8.32702	7.82139	7.8705	7.7457	8.54012	9.2329	9.70457	7.88132	8.89605	8.73353	9.03411	8.60857	8.27166	9.86276	7.83626	8.96927	8.89258	8.77786	8.34944	8.29885	8.52848	8.18889	7.89069	7.98183	8.30561
CTRL	12.237	10.4191	10.7897	8.4856	8.43429	9.49108	9.26936	8.75019	9.85589	10.0216	10.0718	9.54244	8.33754	8.89017	8.91444	8.58591	9.86354	9.39875	9.12906	8.10506	8.71789	9.21456	9.49523	9.79182	8.5902	7.95777	7.87322	7.95777	8.50574	9.34119	8.95409	7.81294	8.73893	8.66333	9.09228	8.96907	8.60398	10.9838	8.9755	10.3433	10.0724	9.08196	8.73381	8.43145	7.85278	7.52992	8.28074	8.54405	8.32693
CTRL	12.4986	10.6113	11.0585	8.72526	8.69305	9.58019	9.30658	8.96742	10.0979	10.2758	10.2891	9.49575	8.6011	9.15377	8.71278	8.84892	10.1259	9.58313	9.38647	8.24365	8.96347	9.44817	9.73543	10.0167	8.59016	8.21966	8.1351	8.21966	8.76762	9.48631	9.00418	8.01477	9.0295	8.86698	9.32854	9.04178	8.5374	9.09268	7.26236	7.72905	8.48213	9.30601	8.90356	8.53847	8.09592	7.81786	8.47146	8.53232	8.29305
CTRL	11.5412	9.94335	10.1304	7.91836	7.89719	9.27023	9.20151	8.27684	9.21635	9.35002	9.52321	10.2557	8.15961	9.09888	8.53213	8.01805	9.60417	9.21032	8.55454	7.29318	8.19436	8.86781	8.96105	9.42721	9.6935	7.5444	7.52143	8.00412	8.62292	9.19569	8.7334	7.3309	8.94639	8.92672	8.71795	8.36733	8.63316	11.2063	9.03704	10.5496	10.3793	8.68948	7.99841	9.02061	8.99665	7.27652	8.17325	8.64232	8.2102
CTRL	11.8157	9.98932	10.3757	8.08281	8.07405	9.01651	8.80979	8.26232	9.3973	9.60774	9.6829	9.41234	7.87047	8.5807	8.56646	8.20759	9.48972	9.40251	8.73777	7.50404	8.64887	9.11258	9.29083	9.45069	9.40585	7.61245	7.3725	8.0196	8.10471	9.29402	9.10628	8.06239	8.41848	8.91947	8.75344	8.47414	8.36416	10.2812	8.21825	9.63999	9.58049	8.73855	8.43928	8.20705	7.46397	7.27168	8.06095	7.86074	8.47516
CTRL	11.2426	9.54699	9.78761	7.54542	7.54855	8.79347	8.65937	7.71468	8.79762	8.91901	9.16586	9.08927	7.33331	7.86697	8.18758	7.57849	8.90806	8.6327	8.11069	7.4445	7.69195	8.26224	8.61711	8.86411	8.26832	7.1056	6.97766	7.32833	7.90035	8.94248	8.70156	7.315	8.09336	7.58398	8.10613	7.77451	8.30812	10.4352	8.37156	9.79741	9.50451	8.07194	7.74726	7.51529	6.99613	6.76348	7.59359	7.87478	8.37347
CTRL	11.8139	10.1174	10.4024	8.10284	8.06285	9.32287	9.20292	8.79947	9.61768	9.62259	9.89264	10.4382	8.42781	8.75124	8.69789	8.20221	10.1193	9.95044	8.79714	7.65483	8.60565	8.74977	9.20909	9.45625	9.03268	8.05135	8.02255	8.27807	8.655	9.55415	9.54324	8.07065	9.12331	8.31225	8.82609	8.52996	8.43771	11.3725	9.25323	10.7205	10.5443	8.72604	8.43804	8.16275	7.54685	7.26342	8.58001	9.26265	8.17853
CTRL	11.8294	10.1485	10.3819	8.0924	8.04351	9.43038	9.289	8.80187	9.6121	9.59304	9.70494	9.55424	8.11775	8.576	8.90234	8.24596	9.47875	9.63435	9.10788	7.80659	8.39573	8.71267	9.83693	9.36096	8.44019	8.33555	7.91675	7.97818	8.82515	9.03083	10.1219	9.29926	9.9185	8.29075	8.82095	8.36774	8.05231	10.4758	8.55532	9.9417	9.65569	8.89895	8.3919	8.03904	7.55745	7.42108	8.06718	8.93485	8.75698
CTRL	11.7392	10.017	10.3171	8.06569	8.03402	9.32559	9.05484	8.87044	9.54824	9.50616	9.58361	9.26781	8.28874	8.35185	8.93797	8.16546	9.41307	9.02819	8.65375	7.43708	8.21261	8.75122	9.03308	9.44086	8.44993	7.35266	7.32659	7.64084	8.74151	9.10425	9.13951	7.33982	8.41476	8.25224	8.78164	8.50704	8.47476	10.204	8.08777	9.37838	9.13958	8.51378	8.25323	8.42096	7.30998	7.21373	7.8452	8.89415	8.19692
CTRL	12.0424	10.2766	10.612	8.30267	8.28807	9.38636	9.21587	8.7814	9.75279	9.83649	9.88225	9.43723	8.2969	8.69559	8.44167	9.00951	10.2178	9.28243	8.92964	7.82934	8.54499	9.11084	9.35291	9.64129	8.54658	8.06882	8.10144	8.34641	8.69987	9.18574	8.87148	8.01421	8.80752	8.44926	9.06185	8.60836	8.38921	9.62555	7.79029	8.77355	8.8944	8.8932	8.49215	8.27009	7.70319	7.40467	8.07794	8.9568	8.16664
CTRL	11.7358	9.9434	10.3376	8.05158	8.01185	9.03422	8.85212	8.20526	9.40143	9.58059	9.72044	9.76907	7.83066	8.58718	8.61079	8.05901	9.68599	10.0303	9.00953	7.7197	8.22172	8.70354	9.13067	9.52186	9.35599	7.3856	7.27544	7.53156	8.18675	8.94207	8.34369	7.32643	9.02097	8.94007	8.85321	8.27709	8.18114	10.7484	8.67447	10.085	9.85225	8.54941	8.16871	7.80314	7.44894	7.03879	7.83319	7.85475	8.01005
CTRL	11.6525	9.85984	10.2224	7.936	7.95375	8.92708	8.64026	8.13954	9.22297	9.31697	9.39677	8.74357	7.72575	8.35709	8.65149	7.98987	9.26332	8.94579	8.47273	7.38984	8.12752	8.69125	8.98357	9.20721	8.28379	7.58014	7.40506	7.19288	8.1442	9.2012	9.10596	8.11655	9.13128	8.96876	8.7688	9.31701	9.39753	9.51931	7.45327	8.494	8.38689	8.54747	8.07041	7.7786	7.34983	7.1217	7.76248	7.74709	8.18224
CTRL	11.5363	9.83083	10.1191	8.01233	7.95361	9.03352	8.86188	7.97827	9.12957	9.2806	9.37633	9.15171	7.58416	8.18099	8.8262	7.96585	9.22785	9.11798	8.42967	7.35194	8.69296	8.44545	8.94224	8.93348	7.90487	7.82118	7.44877	7.17455	7.80045	8.6832	9.67698	7.00341	8.5463	8.61547	8.5892	8.30889	8.41324	10.3644	8.14847	9.46958	9.27692	8.21806	7.94756	7.84811	7.56378	6.77358	7.81744	7.77445	8.38718
CTRL	11.7783	10.0283	10.4299	8.0977	8.14475	9.14604	8.92845	8.64018	9.54018	9.59633	9.77162	9.88482	8.15089	8.63716	8.9673	8.19694	9.32842	9.25168	8.61597	7.66845	8.37993	8.821	10.5798	9.32739	8.09374	7.87779	7.65952	7.80213	8.70001	8.88239	9.47785	7.99451	8.98704	8.371	8.78593	8.39632	8.45554	11.4693	9.37286	10.8344	10.6063	8.77356	8.51006	8.42175	8.51461	8.24332	7.92618	9.1563	7.77463
CTRL	11.5903	9.91072	10.1662	7.95918	8.01351	9.06396	8.88515	8.04827	9.22278	9.36924	9.4522	9.19074	7.62029	8.92393	9.26698	7.87617	8.88893	9.2936	8.56081	7.30267	8.14557	8.77817	9.02665	9.20883	9.48634	7.80883	7.50838	7.35863	7.77956	9.62277	9.50725	8.27324	9.64986	8.8243	8.61056	8.25197	8.00822	10.0854	8.03731	9.34316	9.13026	8.4387	8.05881	8.5229	8.35245	7.16042	8.07837	8.0203	8.85601
CTRL	11.9004	10.1389	10.5154	8.20889	8.18492	9.2823	9.07679	9.10548	9.79025	9.72928	9.82023	9.48063	8.47786	8.60501	9.2319	8.26839	9.57812	9.3698	8.81598	7.84663	8.40618	8.99533	9.23601	9.76775	8.77542	8.42782	8.02448	7.81804	8.69307	9.40441	9.49201	7.37799	8.39089	8.59359	8.86701	8.70575	8.69101	10.6538	8.65754	9.73664	9.70255	8.75008	8.86135	9.31184	10.5875	10.4482	8.18881	9.29803	8.41412
CTRL	11.8799	10.248	10.4406	8.2549	8.12231	9.58658	9.2969	8.7606	9.58026	9.63066	9.64055	9.10184	8.11878	8.56349	8.99385	8.19673	9.44383	9.40931	8.70688	7.75516	8.31707	8.89986	9.36529	9.37479	8.43047	8.36413	7.94636	7.70761	8.47585	9.16558	10.2266	7.50726	8.73242	8.42714	9.58705	9.2588	8.19656	9.83625	7.76052	8.93332	8.77829	8.6766	8.43576	8.17954	7.43563	7.26909	8.0739	9.03258	8.34685
CTRL	11.963	10.201	10.4794	8.21078	8.11549	9.40405	9.17737	8.73953	9.64428	9.73961	9.78854	9.42124	8.11482	8.82802	8.6106	8.34654	9.65784	9.28962	9.09347	7.67326	8.35207	8.99121	10.2804	9.43829	8.39008	7.87617	7.77997	8.0859	8.64207	8.79426	9.3088	7.96415	9.05727	8.79508	8.8972	8.56593	8.62008	10.4083	8.52821	9.60619	9.30212	8.78965	8.49169	8.2225	7.70713	7.47518	8.14293	8.73882	7.90675
CTRL	11.3133	9.59782	9.89918	7.82325	7.84601	8.69963	8.50314	7.84568	8.93189	9.15536	9.21775	9.22232	7.42333	8.14902	8.09523	7.69811	8.87512	9.07884	10.0157	8.84021	7.85286	8.48255	8.81012	9.07773	8.94755	6.89301	7.03539	7.63377	7.46045	8.96925	8.77541	6.70804	7.66438	8.68909	8.26511	7.98343	7.92205	10.3938	8.27972	9.71033	9.52928	8.17461	7.85759	7.65333	6.89098	6.81756	7.53401	7.33217	7.96743
CTRL	11.9635	10.2344	10.5258	8.21996	8.18867	9.41947	9.25504	8.64872	9.6454	9.7601	9.89288	10.1218	8.45109	8.66546	8.71972	8.58087	9.57697	9.22374	8.8437	7.90994	8.50143	9.09925	9.45899	9.57712	8.60523	8.01958	7.79066	7.97196	8.75526	9.38292	9.41957	8.31476	8.70025	8.50827	8.93822	8.52854	8.69928	10.8493	8.8503	10.1923	9.99391	8.87249	8.50683	8.2295	7.56839	7.22251	8.01409	8.19959	8.02378
CTRL	11.7344	9.91731	10.29	8.06452	8.02322	8.99745	8.78376	8.21082	9.33798	9.58273	9.65996	9.60819	7.85498	8.46709	8.25475	8.22535	9.38515	9.05173	8.62797	7.56228	8.23231	8.92099	9.53832	9.24904	8.03815	7.51676	7.36643	7.48692	8.34	9.0086	9.57491	8.5478	8.80756	8.11779	8.59857	8.47171	8.39742	10.3993	8.3688	9.64788	9.46591	8.52277	8.30588	8.02494	7.47483	7.20904	8.03998	8.07501	8.91029
CTRL	11.1212	9.39263	9.61274	7.42363	7.27492	8.6709	8.47783	8.39239	9.12045	8.98982	9.20176	9.10019	7.57574	7.74236	8.31108	7.59642	8.94788	8.48189	8.06027	6.92883	7.67323	8.06608	8.82513	8.60984	7.62401	7.15185	7.40727	7.83418	8.29672	7.81532	8.92126	7.80911	8.7182	8.20802	8.1492	7.81293	7.99931	10.2906	8.46402	9.59207	9.25857	7.81198	7.74662	7.46542	6.70194	6.79531	7.62531	8.98477	8.31879
CTRL	11.9582	10.1263	10.5159	8.26139	8.21899	9.22166	8.93648	8.52476	9.51973	9.75526	9.77522	9.03795	8.13808	8.6259	8.80356	8.43553	9.64465	9.12254	8.81897	7.61341	8.49694	8.96613	10.2175	9.49238	8.70742	8.69133	8.60677	8.69133	9.23929	9.8416	9.57563	7.63615	8.44227	8.5971	8.9296	8.4709	8.10383	9.64867	7.63495	8.80544	8.75646	8.93388	8.39485	8.48469	7.60139	7.32152	8.02213	8.66758	8.42862
CTRL	11.5641	10.2703	10.1279	7.86331	7.6912	9.85169	9.69984	9.31485	9.7072	9.39487	9.69735	10.0849	8.43044	8.34338	9.18864	8.04863	9.33898	8.9427	8.60362	7.61694	7.98325	8.33009	9.25419	9.43358	9.04442	8.48171	8.47054	8.88283	9.15612	8.65159	9.62139	8.3167	8.52897	8.56748	8.34773	8.17961	8.89865	11.5526	9.55225	10.8455	10.5473	8.34886	8.32804	7.95994	7.24846	7.21243	8.10703	9.64407	8.52226
CTRL	11.7043	10.3575	10.2691	7.99886	7.93363	9.89093	9.76034	8.9687	9.63058	9.47656	9.58375	9.48846	8.1435	8.37791	9.24888	8.11769	9.34801	9.01947	8.79174	7.96526	8.29857	8.91012	9.12924	9.5366	9.0998	8.30016	7.89628	8.3416	8.57742	8.91713	8.32874	7.41708	8.26243	9.14909	9.19181	8.75514	8.42835	10.8016	8.69286	10.0655	9.82615	8.51099	8.26169	7.93067	7.48292	7.13475	8.14585	9.341	8.18086
CTRL	12.0051	10.2859	10.5401	8.22374	8.17628	9.53098	9.31101	8.69631	9.66482	9.77906	9.83655	9.26468	8.16964	8.64825	8.60987	8.34314	9.71006	9.73791	8.89894	7.82373	8.46537	9.07475	9.30344	9.64494	8.53945	7.84491	7.66649	8.05221	8.53253	9.11053	9.08179	7.60751	8.65852	9.63653	9.96451	9.44195	8.42308	10.03	7.96046	9.18831	9.03696	8.75231	8.44894	8.44372	7.6571	7.33691	8.0212	8.17937	8.00216
CTRL	11.9306	10.1097	10.5454	8.1953	8.1883	9.13734	8.8712	8.38958	9.52659	9.70888	9.68899	8.95208	8.02425	8.59052	9.12129	8.35641	9.62925	9.23285	8.82494	7.72512	8.37519	8.90139	9.24828	9.44054	8.14443	7.69986	7.60541	7.63804	8.27162	9.18227	8.94232	7.5967	8.64236	8.45306	8.93781	8.81503	8.18819	10.0572	8.04889	9.1253	9.05156	9.40629	8.29337	8.52223	8.33944	7.51496	7.99491	7.95024	8.62787
CTRL	11.3473	9.64531	9.94659	7.75533	7.68972	8.89472	8.70981	8.28097	9.09918	9.15552	9.43558	9.89643	7.81456	8.18772	8.43866	7.72255	9.10767	9.08881	8.24479	7.22292	7.7988	8.54824	8.82241	8.92981	9.34112	7.63636	7.65339	7.36506	8.0394	9.16655	9.07062	7.60565	8.62206	8.38853	8.33565	8.05865	8.43908	11.0168	8.95917	10.3455	10.0801	8.24311	8.38689	8.22585	7.21212	6.8506	7.98606	9.07528	8.42746
CTRL	11.513	10.0505	10.0746	7.70743	7.79651	9.51836	9.30238	8.16545	9.16054	9.36905	9.35544	8.74982	7.57408	8.24065	9.37957	7.89838	9.18519	8.90148	8.446	7.38643	8.17487	8.43107	8.84657	9.34776	8.63897	7.86405	7.41501	7.38375	7.83324	8.78561	8.96826	7.1708	8.05843	8.63706	8.91775	10.3368	8.9691	9.89298	7.87769	8.97109	8.89327	8.46207	7.98829	8.47306	8.23854	6.95873	7.81199	8.05905	8.71504
CTRL	11.9608	10.1474	10.5285	8.18613	8.17142	9.2534	9.02149	8.6644	9.63429	9.75237	9.8222	9.52536	8.12862	8.63488	8.44625	8.34835	9.59774	9.08593	8.93999	7.96483	8.54023	9.01571	9.65727	9.54577	8.43153	7.85527	7.88644	8.00225	8.32314	9.22918	8.8325	7.70306	8.93544	8.39975	8.84464	8.6469	8.41293	10.5754	8.5396	9.88578	9.62663	8.82189	8.56591	8.2995	8.01167	7.33559	8.09661	8.69319	8.27946
CTRL	10.7289	9.36916	9.28154	7.14695	7.13047	8.85409	8.76974	7.50387	8.47494	9.02754	10.6158	10.6014	7.27053	8.57624	6.88804	7.44604	8.68669	8.0855	7.88939	6.73948	7.36806	8.26333	9.11745	9.12484	7.97442	6.95629	6.32878	6.7088	7.61672	8.8135	8.99077	7.55436	7.79305	7.46196	7.91121	7.29116	7.75566	10.6035	8.56916	9.97499	9.63664	7.61135	7.83621	7.6061	6.47057	6.4912	7.40233	7.48435	8.35221
CTRL	11.6433	10.2439	10.3256	7.91631	7.92639	9.73472	9.56896	8.57506	9.40332	9.4499	9.57596	9.59766	7.9313	8.53864	8.90289	8.17829	9.36393	8.97968	8.58419	7.49134	8.31877	9.04351	9.21612	9.47811	8.91471	7.9537	7.86223	7.69309	9.02434	8.75467	9.01759	7.19555	8.2242	8.10911	8.52679	8.3452	8.56098	10.818	8.66599	10.0516	9.7631	8.45781	8.25475	8.00632	7.58214	7.16433	8.05493	8.05501	7.95003
CTRL	11.9206	10.1995	10.5021	8.21548	8.16406	9.37261	9.2174	8.9086	9.70435	9.72	9.89483	9.96254	8.29826	8.72537	8.81734	8.40568	9.71823	9.24251	8.89238	7.80771	8.46319	9.18107	9.39759	9.54697	8.54911	8.02873	8.05124	8.35729	8.84294	9.23157	9.19373	7.81186	8.42461	8.53221	9.01444	8.55209	8.6928	10.6396	8.57014	9.91593	9.68778	8.7384	8.59411	8.24739	7.52992	7.29077	8.10236	8.98602	8.34238
CTRL	11.8457	10.0546	10.4317	8.26084	8.19536	9.1742	9.01163	8.27434	9.43733	9.61806	9.82126	9.97614	7.98563	8.61873	8.82636	8.19409	9.49768	9.97982	8.79077	7.55502	8.34432	9.07222	9.50335	9.40021	8.72461	7.74143	7.74375	7.75685	8.30625	9.29756	9.25493	7.99021	8.57125	8.52863	9.07484	8.47479	8.98188	10.0946	7.99251	9.24856	9.18589	8.63179	8.27584	8.14448	7.67736	7.20966	8.16945	8.14735	8.68542
CTRL	11.9863	10.1423	10.5679	8.32863	8.30045	9.20462	8.9545	8.45094	9.58205	9.7725	9.81584	9.39293	8.0463	8.82643	8.68328	8.33425	9.64088	9.62755	8.84908	7.82704	8.49338	9.07563	9.41234	9.56809	9.53046	7.79572	7.51605	7.6495	8.57316	9.34635	9.02668	7.35404	8.50044	9.09556	8.821	8.6181	8.5808	10.1674	8.13154	9.30745	9.21499	8.6908	8.49977	8.42863	8.1214	7.36205	8.14253	8.03087	8.27357
CTRL	11.0713	9.92886	9.63511	7.41329	7.39663	9.55209	9.50014	8.23306	8.93734	8.93227	9.19824	9.95995	7.89538	8.56576	9.0581	7.768	8.69734	8.51475	7.94547	8.07522	8.20869	8.67906	8.82442	9.27283	8.79934	7.94826	7.25057	7.54547	8.0767	8.31736	8.83215	7.04943	7.65486	7.67846	8.01663	7.92431	8.22076	10.6829	8.63513	9.94114	9.8617	7.8848	7.81488	7.64479	6.91197	6.25939	7.58491	7.73763	7.51731
CTRL	11.3752	10.0078	10.0195	7.8316	7.87707	9.50677	9.35688	9.04925	9.49565	9.31585	9.36867	9.2531	8.37893	8.18554	9.49976	8.12403	9.09774	8.9072	8.41076	7.68617	7.81079	8.63993	9.11396	9.84931	9.00853	8.37033	7.19239	7.1646	7.84253	8.64691	8.31512	7.00946	8.58167	8.27728	8.65146	9.17989	8.90651	11.5111	9.62144	10.8093	10.4593	8.17095	7.8043	9.58158	7.11348	7.66195	7.98015	10.1353	7.82025
CTRL	11.9541	10.0483	10.5168	8.2469	8.29056	9.04167	8.7374	8.39794	9.54841	9.85397	9.80143	9.0123	7.97771	8.58632	8.84841	8.36304	9.48285	9.30336	8.76535	7.72178	8.46194	9.08971	9.35361	9.43817	8.45904	7.87009	8.04663	8.15802	8.70599	9.1604	10.0636	7.95787	8.9726	8.81008	8.87764	8.52001	8.14555	9.34012	7.41026	8.46181	8.56969	8.76251	8.41856	8.69649	7.51467	7.41607	7.95566	7.87009	7.90742
CTRL	11.8269	10.2928	10.3937	8.07912	7.99641	9.69922	9.53959	8.82593	9.63739	9.60789	9.70927	9.30837	8.24571	8.50227	8.99264	8.21015	9.40852	9.13021	8.75462	8.63731	8.38105	8.91998	9.24937	9.29969	8.48789	8.86965	8.90547	8.99002	9.53799	9.92885	10.0501	8.066	8.28554	8.58517	8.71113	8.88765	8.57371	9.9709	7.81643	9.13993	9.11292	8.75648	8.381	8.21137	7.94474	7.27067	8.07271	9.02747	8.02829
CTRL	11.9502	10.1852	10.5793	8.24768	8.18817	9.32494	9.11219	8.51201	9.57034	9.74588	9.83168	9.67426	8.083	8.62123	8.6441	8.39295	9.39969	9.35841	9.39167	8.27116	8.60871	9.05591	9.82515	9.41806	8.46938	7.74514	7.57984	7.71798	8.52495	9.14872	9.56771	7.73809	8.89553	8.41	8.77665	8.44968	8.54699	10.9255	8.82944	10.2836	10.1016	9.20949	8.63451	8.38841	7.55977	7.27265	8.0982	8.31839	8.69502
CTRL	11.7668	10.0755	10.3296	8.06492	8.00561	9.32716	9.12733	8.59511	9.46001	9.56647	9.60116	9.22887	8.16223	8.43042	8.88712	8.12961	9.29831	9.16569	8.62434	7.50318	8.33733	8.79296	9.09852	9.50109	8.53779	8.35185	7.95955	7.70039	8.03402	8.98427	9.47005	7.61489	8.62962	8.4671	8.81723	8.41307	8.44314	10.428	8.28319	9.62279	9.46931	8.56964	8.31104	8.10004	8.16004	7.36555	7.90028	8.83087	8.16376
CTRL	11.6967	10.165	10.2972	7.97715	7.98329	9.57866	9.42081	9.17012	9.70455	9.5529	10.0371	10.2898	7.92281	9.42228	10.3831	8.5216	9.56482	9.43633	8.61648	7.49009	8.19411	8.81587	9.92383	9.46473	8.8704	8.29473	8.4848	8.78025	9.54013	9.46885	9.4419	8.6239	8.88023	8.25907	8.59982	8.30881	8.44699	10.9924	8.81188	10.2472	10.1079	8.50144	8.69479	8.66564	7.80198	7.32602	8.46473	9.81777	8.6124
CTRL	11.9677	10.2628	10.5215	8.18496	8.15099	9.47814	9.21264	9.10958	9.7957	9.83125	9.91166	9.28779	8.35645	8.64756	8.93654	8.29907	9.62065	9.19578	8.87165	7.76907	8.61375	8.92017	9.17451	9.53136	8.36298	8.10882	7.61103	8.03781	8.9705	9.06951	9.31738	7.6745	8.60408	8.85435	9.38161	9.8901	8.52854	10.1006	8.0221	9.24437	9.0902	8.71429	8.40703	8.16485	7.89475	7.20194	8.09026	9.22556	8.16276
CTRL	11.8823	10.2372	10.4335	8.20301	8.09646	9.53767	9.39573	8.72737	9.63938	9.73052	10.0546	10.677	8.34572	8.55612	9.55752	8.4111	9.49374	9.18694	8.82767	7.59842	8.43967	8.98953	9.22322	9.17711	8.52666	8.12963	7.84902	7.78403	8.36417	9.26245	9.48107	7.21311	8.89659	8.76271	8.89393	8.55346	8.88159	12.2304	10.0692	11.5837	11.3714	9.15905	8.48789	8.15081	7.80212	7.3565	8.15211	8.87478	8.3
CTRL	12.1824	10.315	10.7514	8.41656	8.3798	9.30157	9.02438	8.63021	9.79627	9.98021	9.97398	9.23915	8.2628	8.86826	8.78545	8.52984	9.80538	9.29463	9.06759	7.92938	8.65812	9.13857	9.42818	9.71677	8.55693	7.88127	7.80729	7.9632	8.52521	9.20601	8.78883	7.69335	8.68406	8.84777	9.00038	8.72186	8.24315	9.26021	7.3377	8.19533	8.43003	8.99226	8.63876	8.28385	7.97978	7.52311	8.15097	8.15189	7.99075
CTRL	11.3872	9.70284	9.93659	7.63306	7.58769	8.90887	8.76514	7.93986	9.11708	9.30498	9.40192	9.04945	7.42755	8.11066	9.5978	7.78568	9.05008	8.66117	8.35986	7.27623	7.90454	8.34484	8.64678	9.26295	9.34201	7.09677	7.36197	7.8825	7.88865	9.37839	9.12163	7.67298	8.05834	8.33926	7.6014	7.56408	7.88149	9.99441	7.92561	9.30664	9.078	8.43111	8.20845	8.04483	7.24855	6.90918	7.45229	7.60828	7.91435
CTRL	12.5218	10.6356	11.0838	8.75176	8.71805	9.60067	9.32433	8.98011	10.1205	10.3044	10.3126	9.51607	8.61243	9.17852	8.68851	8.87327	10.1515	9.60947	9.41193	8.26178	8.99291	9.47273	9.7596	10.0401	8.60022	8.23397	8.14964	8.23554	8.78264	9.48371	8.9815	7.99222	9.00594	8.84484	9.34219	9.05473	8.53491	8.90365	7.11209	7.27414	8.36279	9.33286	8.93069	8.55931	8.12111	7.84721	8.49364	8.47539	8.28747
CTRL	11.9226	10.1699	10.4999	8.15932	8.17224	9.3255	9.13491	8.62542	9.6167	9.71437	9.78215	9.4897	8.12741	8.56554	8.72886	8.37088	9.58408	9.47302	9.55476	7.61145	8.42571	9.76994	10.0037	9.60594	8.48733	7.56	7.82464	7.89921	8.44717	9.25657	9.38138	7.6824	9.54664	9.10552	8.83407	8.57042	8.38584	10.5986	8.56176	9.93501	9.71358	9.46939	8.35366	8.18956	7.88834	7.26686	8.06788	8.42408	8.08731
CTRL	11.9659	10.233	10.5383	8.21574	8.21266	9.43034	9.23657	8.49592	9.58687	9.80057	9.87033	9.66343	8.18711	8.85025	8.92193	8.31179	9.66466	10.4949	8.90761	7.72383	8.44381	8.87462	9.271	9.5276	8.83933	7.67815	7.90838	8.13009	8.4899	8.97058	8.74103	7.42916	8.55668	8.76699	8.85349	8.55736	8.36986	10.481	8.39273	9.77484	9.61747	8.78626	8.52192	8.2254	7.61656	7.20399	8.08405	7.95903	7.99032
CTRL	11.559	9.72024	10.1453	7.92132	7.82195	8.71704	8.5132	8.01214	9.15322	9.36102	9.54339	9.63767	7.67691	8.23298	8.80946	7.96451	9.20826	8.85705	8.47878	7.53109	8.07493	8.82547	9.50225	9.09895	8.41327	7.73736	7.43218	7.46642	8.01439	8.78878	9.42577	7.49142	8.38351	8.34609	8.53538	8.36867	8.80176	11.3041	9.2169	10.6159	10.2621	8.67091	8.16578	8.26625	7.99692	6.96377	7.64792	7.78421	8.24477
CTRL	11.7227	10.1734	10.2739	7.92932	7.92843	9.59779	9.42916	8.57333	9.43051	9.53301	9.67024	9.56883	8.00135	8.63385	8.75251	8.18461	9.49171	8.97568	8.64031	7.58714	8.31581	8.84022	9.0385	9.52434	9.52488	8.13685	7.53307	7.87644	8.49583	9.10762	8.85901	7.57309	8.85399	8.86236	8.68892	8.36673	8.78266	10.614	8.51182	9.86957	9.55995	8.50054	8.42366	8.08042	7.40935	7.25101	8.02192	9.04153	8.37238
CTRL	11.8633	10.1145	10.4444	8.23441	8.22377	9.27964	9.10226	8.41509	9.50616	9.66249	9.98457	10.1266	8.04707	8.87106	9.66538	8.43482	9.49438	9.11433	8.72796	7.66132	8.3343	8.85178	9.51589	9.4837	8.7828	7.81576	7.6531	7.73766	8.28563	9.24262	9.12037	8.04144	8.6169	8.29286	8.75219	8.4324	8.28939	11.0484	8.92474	10.3898	10.1572	8.69562	8.59691	8.35304	7.68375	7.34811	8.09967	8.18263	8.06863
CTRL	11.9631	10.1365	10.5205	8.23055	8.1816	9.20399	8.97907	8.49309	9.58693	9.74922	9.78516	9.27744	8.04312	8.61014	8.53102	8.3161	9.62667	9.13477	8.84999	7.72304	8.43595	9.0484	9.29805	9.52726	8.30624	7.74516	7.57718	7.72814	8.28221	9.44565	9.16022	8.12203	8.72601	8.45798	9.02359	8.55628	8.71362	10.7948	8.74739	10.0856	9.82	8.77134	8.39308	8.25696	8.05989	7.31887	7.97101	7.95745	8.4563
CTRL	11.9092	10.1625	10.497	8.37887	8.33706	9.30895	9.10231	8.4692	9.53503	9.76174	9.8963	9.93182	7.9742	8.56546	9.28577	8.54005	9.31289	9.22898	8.92747	7.62293	8.5245	9.00676	9.52166	9.40356	8.35996	7.74238	7.36077	7.72265	8.53934	9.10308	10.01	7.69574	9.00034	8.47622	8.74442	9.48767	9.45336	11.5582	9.40097	10.8637	10.6171	9.38575	8.38964	8.09424	7.59785	7.59391	8.2533	7.93062	8.26117
CTRL	11.7136	10.0703	10.2996	7.96121	7.98907	9.34069	9.13048	8.18672	9.30257	9.49587	9.67969	9.68395	7.81349	8.31635	8.90612	8.38754	9.43935	9.10879	8.68735	7.50984	8.16955	8.69385	9.02283	9.27145	8.95476	8.05909	7.70602	7.82104	7.74419	8.67267	10.1428	8.59456	9.60929	9.44677	9.20834	9.55128	9.60376	11.7315	9.64857	11.1011	10.7639	8.58746	8.38528	8.20787	8.66364	7.30404	7.93264	7.84532	8.10915
CTRL	11.0822	9.59802	9.70331	7.44794	7.30988	9.02357	8.91339	7.69712	8.6873	8.89922	9.11069	9.58808	7.2348	7.8646	8.79738	7.78744	8.68292	8.74136	8.17645	7.42531	7.94533	8.44116	9.33756	8.82673	8.66007	7.60784	7.81106	7.89562	8.44358	9.30793	9.81896	7.35266	8.71442	7.82604	8.33196	7.77188	8.78114	11.3053	9.28144	10.6723	10.3438	9.40858	9.5939	8.879	7.34546	6.35988	7.6991	7.65087	8.10533
CTRL	11.8581	10.1246	10.3743	8.12543	8.07889	9.36157	9.12083	8.54483	9.50095	9.62757	9.68833	9.19902	8.2948	8.53668	8.75019	8.2295	9.51868	9.12678	8.76693	7.68326	8.33345	8.88215	9.1449	9.51686	8.3887	7.95344	7.72581	7.42689	8.32952	9.11289	8.58999	7.47545	8.52664	8.70725	8.74903	8.50919	8.35125	10.2718	8.24049	9.46457	9.1612	8.55845	8.33995	8.06666	8.05121	7.5373	8.06699	8.70465	7.96382
CTRL	11.676	9.86743	10.2234	7.98391	7.94315	9.0264	8.79194	8.50747	9.39662	9.49025	9.67339	9.9257	8.21166	8.354	8.60617	8.19285	9.39151	9.11799	8.5645	7.8111	8.18428	8.74812	8.95556	9.19862	8.6749	7.78479	7.32837	7.66603	8.01768	9.53579	9.60215	8.05155	9.20568	8.2036	8.60005	8.45588	8.53598	11.5943	9.60018	11.0041	10.5367	8.94891	8.82028	8.67092	8.54539	7.33396	7.85081	8.46285	8.29799
CTRL	11.6835	9.88595	10.2331	7.97776	7.93871	9.03845	8.6984	8.10422	9.30816	9.49411	9.53235	8.89411	7.7826	8.40076	8.64526	8.09412	9.23342	9.1752	9.10853	7.69484	8.15922	8.74416	9.59928	9.418	8.09402	7.53837	7.23869	7.49913	8.2038	8.96936	9.16677	7.27076	8.41752	8.17427	8.58481	8.3487	8.08892	9.82899	7.8043	8.95418	8.72568	8.53839	8.189	8.51734	7.2555	7.17557	7.85183	7.67731	7.5982
CTRL	11.4523	9.78244	10.0206	7.75794	7.76675	9.0114	8.83559	8.56847	9.30684	9.24704	9.34666	9.25878	7.98443	8.10088	8.95609	8.04938	9.16022	8.91071	8.30458	7.23985	8.01774	8.66459	8.98848	9.08118	8.38361	7.88008	7.83456	7.63548	7.92597	8.67743	8.59749	6.88986	8.12125	8.4839	9.21743	8.08805	8.10601	10.5704	8.52698	9.94669	9.67844	8.376	8.16398	8.03904	8.39549	7.68181	7.80129	9.14759	8.3139
CTRL	12.4634	10.5838	11.0274	8.70594	8.67421	9.55589	9.28147	8.94592	10.0686	10.2482	10.2601	9.48787	8.56302	9.12152	8.71386	8.81808	10.0879	9.56371	9.35165	8.21602	8.93519	9.42365	9.72438	9.97746	8.55071	8.18286	8.11578	8.20867	8.74609	9.4213	9.11723	7.97921	8.9823	8.79227	9.28894	9.00163	8.51637	9.21539	7.33085	7.95948	8.57106	9.28067	8.87865	8.51465	8.06163	7.79745	8.46004	8.5094	8.27042
CTRL	11.9178	10.1908	10.5126	8.20133	8.15644	9.36453	9.17787	8.492	9.58553	9.71382	9.78606	9.49207	8.08472	8.57663	8.53962	8.25779	9.56315	9.11631	8.79811	7.73549	8.52255	9.01575	9.25152	9.49066	8.44185	7.56732	7.57918	7.79188	8.34493	8.93904	9.62672	7.67705	8.6015	8.81829	8.89842	8.62133	8.75628	11.0745	8.97307	10.3848	10.1623	8.77617	8.43609	8.50881	7.72375	7.42424	8.02641	8.2389	7.69265
CTRL	11.7832	10.0381	10.3498	8.10967	8.07864	9.24098	9.10636	8.18829	9.37405	9.57542	9.77082	9.94632	8.01023	8.58233	8.68164	8.62207	9.28062	9.29325	8.67134	7.52405	8.91694	9.30486	10.1981	9.34938	8.3521	7.65971	7.33783	7.55226	8.37251	9.08375	9.46808	8.12442	8.8682	8.54324	8.71686	8.50058	7.97503	11.0054	9.0089	10.3482	10.2823	9.72021	8.96803	9.66634	8.61036	7.65547	8.8293	8.634	8.39476
CTRL	11.946	10.1833	10.5203	8.15911	8.12172	9.34147	9.2219	8.43411	9.51483	9.75862	9.87935	9.59951	8.04579	8.64355	8.533	8.50518	9.60327	10.0479	9.97583	8.43495	9.06819	9.10517	10.3902	9.41689	8.54255	7.60952	8.11266	8.26689	8.81486	10.3058	10.2361	8.39677	9.87085	8.32016	9.30361	8.52901	8.64865	11.1017	8.99818	10.444	10.2113	8.94023	8.88492	9.22067	8.05262	7.45146	8.00225	8.3744	9.03361
CTRL	11.958	10.1276	10.5154	8.29907	8.25927	9.21919	9.02055	8.41755	9.55651	9.77421	9.79972	9.52528	7.99356	8.6848	8.75033	8.57212	9.57396	9.93138	8.89413	7.69833	8.45628	8.9491	9.27606	9.59611	9.99942	7.75876	7.58145	7.83903	8.37016	8.95756	9.192	8.18724	9.23606	9.01268	9.02952	9.26856	9.30886	10.1043	8.06693	9.3788	9.27049	8.84212	8.40623	8.17095	7.89928	7.31768	8.22184	8.25983	8.19026
CTRL	11.5457	9.7091	10.1056	7.77056	7.78303	8.74774	8.54606	7.99644	9.13634	9.33595	9.39739	9.07478	7.60537	8.2466	8.48294	7.92418	9.20341	8.85943	8.51355	7.42163	8.08724	8.46803	9.23298	9.03332	7.86843	7.71021	7.66937	7.75393	8.3019	8.87692	9.72725	7.5888	8.37883	8.17865	8.45053	8.15412	7.77927	10.2349	8.20628	9.6045	9.5909	8.44343	8.07872	7.8215	7.57381	6.99179	7.70834	7.71967	7.85421
CTRL	11.9447	10.153	10.4973	8.21885	8.12765	9.28894	9.05049	8.44144	9.55183	9.75675	9.77211	9.05217	8.02825	8.60157	8.61227	8.29821	9.58946	9.12081	8.8169	7.71765	8.40792	8.70138	9.19293	9.38066	8.41164	7.83225	7.59435	7.90967	8.36811	10.3189	10.2886	9.2992	10.3139	10.1514	9.55131	8.89582	8.90752	10.2687	8.24874	9.51212	9.23523	8.74584	8.44241	8.09999	7.95122	7.24025	8.0237	8.1244	7.91681
CTRL	11.8828	10.0728	10.4314	8.13282	8.07785	9.17373	8.99418	8.32587	9.47371	9.69364	9.84207	10.0153	8.06179	8.64337	8.51202	8.24088	9.62789	9.23835	8.86772	7.67679	8.37871	8.85938	9.2629	9.31748	9.08707	7.77407	7.75104	7.91514	8.4631	9.48973	9.28961	7.97218	9.18448	8.36294	8.97183	8.51551	8.71183	11.0364	8.95321	10.3647	10.091	8.69437	8.39258	8.36404	7.95928	7.17718	8.02535	8.16148	8.41259
CTRL	11.9361	10.1653	10.5383	8.24844	8.15403	9.25824	9.03558	8.39022	9.54624	9.67883	9.7816	9.33517	8.03957	8.58447	8.61633	8.33679	9.60944	9.29681	8.91025	7.90442	8.56759	9.00635	9.59586	9.52411	8.40063	7.58939	7.6157	7.54181	8.08978	8.89073	9.24398	7.77681	8.99048	8.67244	8.75806	8.478	8.5378	10.5303	8.45618	9.82439	9.67272	9.11461	8.40276	8.05561	7.49624	7.29999	7.98367	8.09151	8.04505
CTRL	11.6951	9.9592	10.3238	8.15893	8.0192	9.06585	8.8663	8.25084	9.36197	9.53962	9.57794	9.15916	7.92115	8.3696	9.30728	8.08406	9.40502	9.14554	8.55526	7.87809	8.25395	8.88969	9.2387	9.30075	8.21228	7.24263	7.48599	7.61409	8.36212	9.06281	8.96092	7.97151	8.99131	9.92404	8.50517	8.23457	8.49186	10.8796	8.77989	10.104	9.91425	8.63058	8.25097	7.96648	7.35714	7.35545	8.18866	8.98299	8.02411
CTRL	11.8097	10.1461	10.3744	8.02382	8.05291	9.41353	9.1686	8.37272	9.442	9.60981	9.77399	9.01619	7.92668	8.4932	9.19667	8.232	9.40499	9.1622	8.65741	7.83885	8.23762	8.95084	10.3255	9.44946	8.67137	7.3027	7.68742	7.81793	8.36589	9.10581	9.69492	7.64996	8.89821	8.57469	8.62514	8.42235	8.79226	9.85113	7.80495	9.07459	8.95145	9.42973	9.22894	7.86837	7.30903	7.27163	7.85592	8.06527	7.80336
CTRL	11.9615	10.165	10.5279	8.20439	8.15205	9.29427	9.04851	8.46973	9.57093	9.73646	9.81999	9.55478	8.02775	8.78418	8.89369	8.43207	9.74894	10.1135	8.84497	7.83433	8.43885	8.95725	9.27502	9.59582	9.50612	7.68556	7.64983	7.86701	8.45368	9.03043	8.75792	7.44539	8.66486	8.6931	8.98349	8.55987	8.7961	10.3568	8.27818	9.56872	9.38859	8.76087	8.50574	8.21623	7.69976	7.31461	8.21611	8.23251	8.25582
CTRL	11.8139	10.0612	10.3789	8.08008	8.02391	9.21305	8.99872	8.30613	9.41201	9.65257	9.75321	9.24996	7.86045	9.06105	9.7929	8.3332	9.65699	9.21831	9.52423	8.38982	8.28978	8.90675	9.935	9.64042	9.34786	7.86967	7.3717	7.55921	8.57914	9.47581	8.63779	7.34112	8.52131	8.28133	8.64734	8.39745	8.25118	9.52824	7.61966	8.59498	8.69769	8.60541	8.66369	8.6194	7.6632	7.25401	8.37141	8.55569	8.23864
CTRL	12.2327	10.404	10.7991	8.47599	8.44242	9.46449	9.22044	8.78571	9.861	10.0199	10.0795	9.58484	8.40865	8.89865	8.74589	8.9177	9.85702	9.3591	9.12135	8.0004	8.74423	9.22642	9.55887	9.78397	8.51007	8.0332	7.93033	8.06143	8.54678	9.29591	8.95463	7.94225	8.76553	8.61483	9.06756	8.79541	8.39203	9.99054	8.16346	9.11796	9.01256	9.05372	8.64317	8.31441	7.87762	7.55611	8.25129	8.50882	8.26633
CTRL	11.8548	9.99983	10.4063	8.09189	8.03567	8.99867	8.76714	8.41429	9.48817	9.66777	9.69264	9.14274	7.85472	8.63927	9.11887	8.53563	9.49789	9.36867	8.8334	7.57383	8.44252	8.9487	9.19494	9.64825	9.91925	7.5765	8.26179	7.87536	8.34513	9.81277	9.10934	8.13348	8.44273	8.92551	8.80757	8.52253	8.6478	9.63496	7.64972	8.79423	8.75307	8.68455	8.43218	8.1394	7.93098	7.28151	8.10394	8.25643	8.70149
CTRL	12.4958	10.6104	11.0583	8.72552	8.69362	9.57852	9.30222	8.95626	10.0952	10.2781	10.2893	9.4917	8.58704	9.1514	8.6723	8.84655	10.1234	9.58609	9.38552	8.24352	8.96446	9.44811	9.73608	10.0152	8.57766	8.20652	8.12172	8.20628	8.75424	9.45909	8.99262	7.96574	8.98176	8.81924	9.31789	9.02891	8.51525	8.98885	7.16808	7.48591	8.3901	9.30588	8.90204	8.53039	8.09591	7.81824	8.47005	8.45443	8.26479
CTRL	11.6511	10.0758	10.2109	7.82986	7.92185	9.40669	9.25253	8.25973	9.30301	9.53492	9.92511	9.23588	8.12911	9.67745	10.4677	9.17989	9.35589	9.28342	8.69087	7.87326	8.25126	9.31071	10.9431	9.40168	8.67538	7.69183	7.03738	7.57899	8.65974	8.87349	9.18724	7.90456	9.03436	8.34963	8.89563	8.17865	8.76226	9.67534	7.75484	8.75724	8.6147	8.4398	8.32022	8.1051	7.6195	7.34533	8.45184	8.60133	8.14788
Exposed	11.2418	9.50479	9.85337	7.65801	7.67821	8.64132	8.40117	7.81557	8.85255	9.03198	9.14199	8.62832	7.31595	7.92437	8.40757	7.65364	8.90987	8.63669	8.14383	7.27524	8.16507	8.41604	8.73398	8.82472	7.81229	7.23315	7.16613	6.95057	7.75214	10.1942	10.3103	9.32084	10.3356	10.1731	9.69487	7.92939	7.65211	10.0872	8.02064	8.92935	8.62788	8.11351	7.76902	7.59214	7.31158	7.47854	7.66652	7.33716	7.26939
Exposed	11.9616	10.2336	10.5277	8.21148	8.16246	9.42325	9.25717	8.69576	9.65814	9.75429	9.79731	9.31969	8.2411	8.65665	8.59586	8.36315	9.61116	9.24046	8.83931	7.78597	8.45205	8.88925	9.31445	9.48779	8.99325	8.11043	8.21006	8.09274	8.47958	9.25765	8.74519	7.4271	8.60688	8.89395	9.05156	8.51689	8.79812	9.67048	7.88818	8.75829	8.93331	9.5713	8.81314	9.34599	8.41323	7.62002	8.44473	9.06257	8.04757
Exposed	12.0172	10.1991	10.5731	8.31942	8.24922	9.33846	9.00813	8.46595	9.68696	9.79222	9.6655	9.1218	7.98536	8.66067	8.91096	8.4215	9.68062	9.40569	8.89905	7.95574	8.59306	8.9755	9.30549	9.51503	8.41171	7.58346	7.51461	7.59917	8.14713	9.16755	9.2628	7.77669	8.48806	9.26836	8.9475	8.59803	8.14191	10.2802	8.24691	9.56998	9.43085	9.0074	8.34894	8.31389	7.96496	7.10732	8.07314	8.22334	8.08857
Exposed	11.776	10.2068	10.3635	8.11537	8.07323	9.54211	9.45137	8.44199	9.44728	9.56099	9.62568	9.41885	8.00238	8.47386	8.51831	8.20425	9.41803	9.24406	8.71008	7.60933	8.22885	8.89486	9.54083	9.46934	8.76248	8.13298	7.69818	7.67977	8.36762	8.93765	9.42532	8.13739	8.98552	8.35254	8.70849	8.41079	8.18714	9.868	7.82526	9.09096	9.01162	8.64785	8.11832	8.27765	7.5892	7.0902	7.86373	8.40071	7.96622
Exposed	11.953	10.0865	10.5097	8.17543	8.17493	9.07894	8.8276	8.44977	9.53556	9.77329	9.741	9.08126	8.07353	8.70664	9.11549	8.69387	9.64682	9.02856	9.03085	7.75635	8.84073	8.9185	9.85507	9.57467	8.09969	7.71981	7.56936	7.72071	8.26867	8.95879	10.0617	7.78556	8.67139	8.87195	8.87921	8.80009	7.95938	9.24597	6.84667	7.04337	8.65139	9.53929	8.86463	8.11015	7.59491	7.2986	7.93626	8.13306	7.87875
Exposed	11.7131	9.9244	10.3287	8.24945	8.20306	9.02354	8.84011	8.34884	9.35916	9.55178	9.644	9.76941	8.14052	8.84646	8.76152	8.30983	9.65208	9.79855	9.62649	8.63933	8.82261	8.95959	9.88936	9.74327	8.2593	7.64432	7.75265	8.05485	8.68006	9.35905	9.29841	7.32854	8.3195	8.10692	9.04069	8.80662	8.44443	10.4468	8.3852	9.79821	9.52324	9.18515	9.61927	9.53811	7.70568	7.14704	7.96033	8.0762	8.31173
Exposed	11.9518	10.3532	10.5347	8.22187	8.17668	9.59752	9.41784	8.56671	9.59592	9.73663	9.82544	9.41638	8.14122	8.56838	8.71051	8.33909	9.65517	9.20425	8.82394	7.71306	8.50266	8.96825	9.25785	9.62523	8.71514	8.00815	7.66502	7.79334	8.64094	8.96587	9.16475	7.59635	8.8246	8.68389	8.78677	8.56796	8.77039	10.5051	8.47044	9.79873	9.68314	9.12239	8.37955	8.14362	7.59907	7.34549	8.07634	8.09456	7.92805
Exposed	11.4359	10.1571	10.0967	7.76537	7.74418	9.6644	9.66991	8.39485	9.22672	9.22947	9.62781	10.5125	8.31302	8.38797	8.90764	7.91139	9.11347	9.73961	8.32569	7.56883	8.01374	8.38888	8.89205	8.98376	9.36477	8.12873	7.3046	7.59077	8.21619	8.96803	8.9831	7.76576	8.96562	8.82322	8.66985	9.31597	8.90909	11.6477	9.58477	11.0425	10.7421	8.62788	8.03439	7.79986	7.07653	6.78647	7.60535	8.25424	8.51423
Exposed	11.4551	10.1899	10.0419	7.71475	7.63845	9.7559	9.66915	8.44335	9.29775	9.24072	9.35891	9.09475	7.88717	8.08244	8.75345	7.93235	9.06706	8.78927	8.42682	7.27097	7.80896	8.37831	9.76418	9.30371	8.95657	8.23334	7.52135	7.645	8.31531	9.18802	9.23378	7.14664	8.44864	8.46426	8.7273	8.42248	8.36129	10.0715	7.98571	9.25082	9.14369	8.46593	8.08543	8.41724	7.12774	6.8481	7.62033	8.4642	8.26929
Exposed	11.3099	10.088	9.94226	7.53711	7.58889	9.62739	9.64451	8.30202	9.11834	9.11931	9.4388	10.1029	8.0912	8.21268	8.57746	9.08669	9.70776	8.59141	8.60752	7.15567	8.04323	8.32036	10.2032	9.70501	8.96058	8.32391	7.5929	7.59585	8.36102	8.8073	9.34952	7.13355	8.14074	8.44388	8.76278	7.97896	8.5221	11.1445	9.06015	10.5308	10.3107	8.4824	8.03255	7.69989	7.00729	6.51353	7.55218	8.27681	8.38436
Exposed	11.8845	10.2879	10.4454	8.117	8.07439	9.63427	9.47006	8.71418	9.61401	9.70466	9.73788	9.17403	8.25342	8.57872	8.69759	8.7074	9.4834	9.0921	8.8801	7.69798	8.35223	8.94514	9.87836	9.60043	8.84891	8.22547	8.04639	8.18005	8.46543	8.91545	8.86005	8.10392	8.51443	8.33701	8.71755	8.39529	8.14636	9.05633	7.11122	7.94295	8.27964	8.73257	8.49485	8.31466	7.57923	7.18143	8.03284	8.83313	7.93755
Exposed	11.8607	10.261	10.4307	8.06411	8.05525	9.56415	9.43242	8.48835	9.51495	9.68653	9.81458	9.9709	8.08551	8.53972	8.86333	8.34928	9.52405	9.10666	8.74936	7.6887	8.40577	9.00404	9.74548	9.56769	8.83557	8.11385	7.62426	7.71374	8.47594	8.93588	8.90745	7.41547	8.35265	8.37694	8.82301	8.42108	8.60808	10.7822	8.76553	10.0924	9.82483	8.69364	8.36791	8.11285	7.47206	7.16478	8.00808	8.26234	7.92392
Exposed	11.6626	10.2726	10.2365	8.00683	7.97645	9.698	9.70242	8.50617	9.39009	9.47232	9.93025	10.5725	7.81892	8.93669	10.6524	8.78915	9.47631	9.07056	8.53213	8.32893	8.14522	8.72504	10.0243	9.55604	9.32875	8.23498	7.22393	7.4385	7.50155	9.14287	9.06489	7.49599	8.17781	8.14941	8.53973	8.006	8.0295	11.3573	9.38166	10.7317	10.5903	8.78371	8.5793	8.52914	7.73979	7.46043	8.47958	8.69869	8.81517
Exposed	11.4169	10.4383	10.0648	7.69588	7.66308	10.1072	10.0456	8.80148	9.40616	9.26929	9.39537	9.5546	7.93745	8.43352	9.37963	8.06962	9.19846	8.84072	8.31368	7.42072	7.99598	8.43792	9.0465	9.97448	9.37927	8.6527	8.04502	8.33001	8.69547	8.75485	9.28002	7.1209	8.19012	8.6755	8.67552	8.08414	8.87021	10.307	8.23883	9.51928	9.26849	8.27917	7.987	7.93457	7.29562	6.73548	7.47634	8.62377	7.48827
Exposed	11.2504	10.2687	9.87164	7.54279	7.49457	9.95132	9.84311	8.97428	9.45237	9.08012	9.35038	9.60045	8.3212	8.00471	9.14648	7.65685	9.12491	8.6153	8.20152	7.44423	7.94757	8.33777	8.71351	8.85479	9.24466	8.5286	8.22314	8.53361	8.74893	8.38354	9.98873	7.28289	8.79623	7.56665	8.36187	7.90551	8.39242	10.8401	8.6999	10.1622	9.97303	8.58068	8.15119	8.10738	7.30523	7.21421	8.00144	9.28371	8.00855
Exposed	11.7369	10.1433	10.2743	7.9002	7.94478	9.46664	9.31574	8.50728	9.41655	9.59762	9.60951	9.12109	7.82866	8.42805	8.69655	8.11276	9.41842	9.08423	8.68122	7.59424	8.22838	8.69416	9.19871	9.40401	8.42177	7.33375	7.5589	7.73694	7.78845	8.97448	9.74271	7.47986	8.42698	8.14993	8.54422	8.46318	8.33849	9.98816	8.06677	9.10669	9.0857	8.82474	8.47776	8.31297	7.19945	7.27978	7.81714	8.33352	7.78578
Exposed	11.8805	10.2046	10.4125	8.09561	8.07613	9.4655	9.24554	8.74658	9.62528	9.67866	9.70065	9.24339	8.10725	8.53198	8.85308	8.28383	9.54276	9.18003	8.74603	7.88864	8.43357	8.93873	9.25024	9.45934	8.29414	8.37921	7.98115	7.78209	8.55779	9.00048	9.27761	7.45332	8.54011	8.36396	9.13827	8.56936	8.36309	10.1052	8.04494	9.3352	9.2022	8.68506	8.3243	8.01646	7.5086	7.28715	7.92062	9.06054	8.18013
Exposed	11.5858	10.0552	10.1754	7.9268	7.89031	9.40508	9.2509	8.64921	9.41072	9.37081	9.52203	9.53401	7.93473	8.42383	8.9758	7.97882	9.05065	9.4694	8.73851	7.47404	8.22021	8.80607	9.11954	9.51929	9.80449	7.33908	7.16483	8.02322	8.74931	9.15071	8.51697	7.03721	8.33438	8.52849	8.59884	8.15613	7.91695	10.323	8.29679	9.6156	9.43138	8.36323	8.22292	8.16743	7.90686	6.93614	7.77496	8.19911	7.52041
Exposed	11.6553	9.95959	10.2357	7.96191	7.90802	9.21452	9.06224	8.8301	9.51934	9.46049	9.61691	9.52738	8.17587	8.38612	8.91236	7.98675	9.39189	8.91121	8.71362	7.5186	8.41939	8.50592	9.56714	9.29333	9.31173	8.25592	7.96926	7.30895	7.97329	9.24113	9.18504	7.4536	8.57106	8.16452	8.61134	8.84834	8.45227	10.3829	8.31409	9.66813	9.51786	8.64667	8.17372	8.23343	7.89558	7.16065	7.94137	8.98372	8.3164
Exposed	11.9181	10.2075	10.4516	8.10043	8.15126	9.43718	9.18468	8.65438	9.60899	9.713	9.82564	9.18388	8.12495	8.55672	8.97878	8.26738	9.31679	9.17741	8.90577	7.61541	8.41009	8.88045	9.21097	9.46319	8.71704	7.95454	7.71051	7.728	8.00773	10.9205	10.8178	9.82841	10.8431	10.6806	10.1374	8.55011	8.33587	11.0034	9.11277	10.2286	9.95595	8.75044	8.31301	8.01744	7.55944	7.04811	8.02486	8.94768	8.11347
Exposed	11.3197	9.95096	9.89433	7.67852	7.69881	9.42315	9.38787	8.61116	9.25319	9.17366	9.24582	9.27369	7.63238	8.0267	8.82947	8.22789	9.04951	9.02874	8.23095	7.11682	8.19589	8.95219	9.11829	8.74595	8.38219	8.39251	8.4058	8.28404	8.46032	9.75478	10.037	7.18611	9.0654	9.01767	8.52269	7.9979	8.56736	10.0286	7.85989	9.28219	9.16286	8.34037	7.81864	7.78291	7.40271	6.66798	7.65195	8.09764	8.43714
Exposed	11.5478	10.2922	10.1648	7.93917	7.87111	9.85381	9.73218	8.95264	9.54335	9.39782	9.49456	9.28908	8.10414	8.45013	8.75729	8.0248	9.29915	8.87108	8.50121	7.50052	8.18615	8.6129	8.90544	9.48842	9.55348	8.4178	8.16548	8.51017	8.5856	8.84632	8.62722	6.98723	8.05417	8.50244	8.62518	8.57796	8.36506	9.4582	7.45908	8.62563	8.66442	8.46467	8.16792	7.97174	7.43165	7.18243	7.83502	9.04549	7.86924
Exposed	11.5619	9.89649	10.1514	7.83503	7.79876	9.12709	9.02691	8.58986	9.40817	9.6125	10.1314	9.29997	8.22622	8.35759	9.35197	8.14775	9.36238	8.81691	8.50583	7.48372	8.07295	8.68938	9.90258	9.17492	8.37891	7.89496	7.95242	8.12028	8.47275	8.54287	8.80463	7.17912	8.52262	8.24243	8.55282	8.09699	8.01048	9.60263	7.54923	8.84314	8.8455	8.52846	8.29574	8.18006	7.40283	7.06808	7.80164	8.97131	7.78043
Exposed	11.8442	10.0245	10.4271	8.09477	8.12861	9.09261	8.82961	8.32495	9.44827	9.71694	9.6831	8.96886	7.96709	8.52908	8.77287	8.247	9.56711	9.03262	8.85244	7.57953	8.34708	8.95114	9.16827	9.37698	8.44969	7.74418	7.62366	7.54954	8.09949	9.16038	8.8256	7.51152	8.45341	9.55977	8.88447	8.97853	8.95728	10.1066	8.04708	9.31062	9.25215	8.75741	8.43267	8.15478	7.57383	7.3279	8.70157	8.07251	8.1476
Exposed	10.6832	8.8556	9.24868	7.05114	6.99654	7.91394	7.68631	7.11861	8.30394	8.46852	8.50444	8.01156	6.7146	7.35747	8.90322	7.21786	8.3758	8.64083	7.6	6.71832	7.49588	7.82619	9.13884	8.22177	7.25797	7.07772	6.99316	7.07772	7.62569	8.65587	9.72907	6.81097	7.72751	6.95832	7.72192	7.23153	6.9248	8.94032	6.96013	8.21979	8.27353	8.46533	7.59016	7.46056	6.19965	6.05748	6.88471	7.20072	7.61614
Exposed	11.9583	10.1789	10.5089	8.19562	8.15574	9.36757	9.12449	8.56594	9.61094	9.72141	9.77472	9.23636	8.10614	8.60614	8.40768	8.48803	9.54414	9.18094	8.79762	7.82203	8.45667	8.91264	9.19332	9.48174	8.49669	7.7075	7.50812	7.59268	8.14064	8.87989	8.99401	7.39883	8.55103	8.38851	8.92169	8.45384	8.23789	10.4066	8.3612	9.69041	9.52873	8.78003	8.34404	8.47808	8.56121	7.47884	7.92848	8.13663	8.02214
Exposed	11.3737	10.3382	10.011	7.59903	7.55172	9.96628	9.84674	8.69521	9.33779	9.27796	9.26036	9.00368	8.08297	8.07502	9.05139	7.95223	9.06081	8.67015	8.37657	7.3293	7.94049	8.20417	8.734	9.35685	9.22927	8.58582	8.09585	8.38785	8.70368	8.52687	7.92403	6.96699	8.53385	7.9434	9.3533	8.63222	8.3233	9.48082	7.23369	8.54843	8.6149	8.26864	8.0178	7.73318	7.23265	7.03717	8.46372	9.31848	7.72365
Exposed	11.4533	10.0368	10.0191	7.75226	7.70926	9.51807	9.43266	8.30188	9.19419	9.2697	9.6189	9.71167	7.58192	8.85894	9.61603	8.15947	9.13092	9.02462	8.41269	7.35729	8.32234	9.96032	10.413	9.24767	8.75873	8.06931	7.37237	7.47513	8.40151	9.94869	9.19557	7.44219	8.44789	8.11205	8.60127	8.03566	8.5831	10.6155	8.59755	9.93669	9.68919	8.50159	7.79909	7.93972	7.56602	6.78318	7.63226	8.4323	7.60846
Exposed	11.3244	10.2348	9.92639	7.83218	7.69977	9.88646	9.73096	8.67608	9.2916	9.08198	9.24717	9.21313	7.83788	8.23521	8.90486	7.81459	8.99119	10.4418	8.60531	7.07419	8.29323	8.42133	8.66727	8.91441	8.70683	8.85861	8.77405	8.85861	9.40658	10.0728	10.2354	7.93852	8.39654	8.01144	8.81687	7.78674	7.68484	9.44849	7.58931	8.58062	8.51563	8.04698	7.8584	7.6512	7.05202	7.16566	7.73315	9.14612	8.14292
Exposed	12.3905	10.5097	10.9536	8.63762	8.60448	9.48249	9.21359	8.8512	9.99283	10.1654	10.2	9.57577	8.49113	9.06638	8.65757	8.77309	10.0538	9.74965	9.28139	8.14779	8.89195	9.36278	9.64593	9.9274	8.77185	8.11003	8.03076	8.11246	8.66721	9.49464	9.06664	7.92942	8.95292	8.87388	9.23315	8.95004	8.49344	9.8141	7.99871	8.89255	9.14597	9.20575	8.81535	8.49238	8.02401	7.73583	8.38476	8.43687	8.55158
Exposed	11.717	10.2305	10.4661	7.94761	7.93523	9.69531	9.55448	8.67445	9.48442	9.49312	9.6349	9.63773	7.90326	8.47552	8.32734	8.15775	9.38804	8.94661	8.63515	7.50707	8.25734	8.6752	9.08256	9.48755	8.74927	7.41483	7.42652	8.28409	8.85579	9.23892	9.55747	7.50203	8.23065	8.56259	8.63129	8.52095	8.87802	11.3208	9.19729	10.6264	10.2992	8.61359	8.15546	8.67279	7.92786	6.98534	7.90504	8.29919	8.36513
Exposed	11.6145	9.82063	10.1949	8.00188	7.98728	8.72911	8.527	8.07413	9.17665	9.42061	9.42921	8.80568	7.68314	8.23772	8.94577	8.01378	9.37058	9.2217	8.6966	7.75554	8.06985	8.55944	9.63704	9.56557	8.13731	7.46487	7.59461	7.21706	7.89914	8.97373	10.6258	7.09817	8.25991	9.6403	8.37183	8.16211	7.67719	9.51851	7.53286	8.75723	8.64395	8.51975	7.99734	7.78943	7.2078	7.27877	8.61582	7.70227	7.72914
Exposed	11.3995	9.71314	9.93922	7.64742	7.57985	9.00877	8.78878	8.20213	9.11574	9.20417	9.21542	8.65546	7.55702	8.04434	8.69756	7.93901	8.99895	8.78749	8.25436	8.4272	8.0152	8.36185	8.85664	9.38975	9.12276	7.79317	7.88666	6.84738	7.70828	8.8278	8.4353	6.83915	8.12958	8.1254	8.4557	8.67833	8.7353	9.18793	7.19496	8.32764	8.28659	8.20324	7.82649	7.55001	7.01624	6.84152	7.60082	8.67043	7.7918
Exposed	11.8092	10.25	10.3761	8.08145	8.0223	9.58358	9.43768	8.54966	9.51164	9.60662	9.65511	9.17476	8.07451	8.51721	8.92984	8.19411	9.56504	9.34998	8.66322	7.70834	8.25558	8.82072	9.31666	9.56294	9.69069	7.55184	7.4374	8.17271	8.90471	9.06104	8.583	7.04231	8.47651	9.17169	8.68953	8.6169	8.35761	9.50897	7.57952	8.57021	8.6951	8.52634	8.20986	8.19042	7.90353	7.17588	7.9081	8.33088	7.99284
Exposed	11.642	10.081	10.2201	8.01848	7.9832	9.43886	9.31328	8.4744	9.36519	9.44372	9.85165	10.412	8.53389	10.1355	8.95302	8.07322	9.2559	8.72577	8.56249	7.46169	8.5793	8.60468	10.0223	9.19235	8.96384	8.01198	7.40188	7.62492	8.26277	9.48914	9.54558	8.0859	8.58899	8.22152	8.6451	8.18756	8.14355	10.7629	8.90998	10.0403	9.87468	8.71288	8.01645	8.1115	7.66623	6.99343	7.83878	8.7544	8.11035
Exposed	12.5155	10.6322	11.0778	8.74451	8.71175	9.6033	9.32855	8.98448	10.1174	10.2983	10.3083	9.51235	8.61053	9.1722	8.69628	8.86659	10.144	9.60335	9.40419	8.25652	8.98559	9.47098	9.7541	10.0353	8.59636	8.22879	8.1451	8.23632	8.78602	9.47912	8.97851	7.98713	8.99953	8.84027	9.34213	9.04996	8.53519	8.928	7.12912	7.33398	8.37176	9.32729	8.92177	8.55026	8.11353	7.83949	8.5076	8.49589	8.28889
Exposed	11.5143	10.0917	10.0947	7.90369	7.90425	9.58949	9.48488	8.7268	9.39453	9.33943	9.55856	9.76812	8.21746	8.26411	8.60241	8.1281	9.38102	8.8978	8.5034	7.53935	7.91811	8.88048	9.77262	9.2597	8.84506	8.23545	8.0975	8.35642	8.65426	9.64162	9.42564	8.69303	8.34864	8.12648	8.46345	8.24789	8.398	10.5205	8.37866	9.80863	9.61835	8.24166	7.85787	7.86572	7.51089	6.84418	7.79907	9.27802	8.91557
Exposed	11.0868	9.60301	9.59584	7.44599	7.42918	9.01424	8.97098	7.54982	8.68401	8.88331	9.19333	9.95019	7.81347	7.96418	9.00309	7.39785	8.93804	10.7743	8.01543	7.18583	7.5155	8.23245	8.54077	8.62714	9.61659	7.71276	7.67876	7.52122	7.43397	9.37986	9.50358	8.04622	9.0454	8.81952	8.10109	7.72876	7.85352	11.018	9.00121	10.378	10.1073	7.87671	8.0199	7.86322	6.78215	6.5518	7.49784	7.32898	8.25264
Exposed	11.8478	10.1218	10.3691	8.18751	8.05713	9.35269	9.20758	8.5018	9.45719	9.62858	9.55218	9.05119	7.86268	8.50789	8.59836	8.27435	9.68223	9.19018	8.63043	7.94471	8.36026	8.90941	9.51566	9.47368	8.43304	7.60708	7.47502	7.63756	8.37032	9.36849	9.23353	7.92768	8.77584	8.8294	8.63624	8.52526	8.40834	10.2344	8.16111	9.43826	9.21641	8.8739	8.48606	8.62861	7.37907	7.33858	7.96092	8.20333	8.45697
Exposed	12.5146	10.63	11.0764	8.7452	8.71184	9.59989	9.3252	8.97317	10.1142	10.2972	10.3058	9.50907	8.60767	9.16989	8.69566	8.86423	10.1416	9.60148	9.40715	8.25531	8.98605	9.46818	9.75327	10.0331	8.59267	8.23206	8.14185	8.22671	8.77535	9.47798	8.97847	7.98377	9.00071	8.84118	9.33183	9.04462	8.53511	8.94462	7.1472	7.38874	8.3872	9.33168	8.91965	8.54995	8.11382	7.83554	8.48666	8.47967	8.28922
Exposed	12.2059	10.3357	10.7683	8.45726	8.42822	9.33047	9.07283	8.71226	9.81636	9.98829	10.0154	9.39759	8.32754	8.8702	8.70711	8.56011	9.85895	9.43663	9.09368	8.12334	8.70324	9.19521	9.45671	9.78855	9.08422	7.97171	7.86234	8.03598	8.45341	9.41265	8.89051	7.78348	8.80475	8.75079	9.02861	8.74125	8.51153	9.58594	7.65014	8.71559	8.82834	9.03346	8.69237	8.38448	7.86775	7.55397	8.22875	8.43681	8.29124
Exposed	11.9243	10.21	10.4694	8.18016	8.12611	9.44157	9.27946	8.46184	9.5549	9.69225	9.74007	9.31378	8.00179	8.56914	8.84842	8.28183	9.55779	9.12638	8.92656	7.68362	8.41688	8.86041	9.52089	9.40002	8.45138	7.96263	7.51282	7.79661	8.53639	8.89548	9.25929	7.87761	8.99257	8.73552	8.9188	8.52914	8.34032	10.3133	8.35754	9.63372	9.45653	8.75583	8.37334	8.0322	7.47797	7.41904	8.0041	7.99188	8.06306
Exposed	11.2004	9.75969	9.77486	7.45476	7.43222	9.22197	9.09527	8.28973	9.0673	9.04483	9.17148	9.22286	7.66262	7.97376	8.74177	7.60568	8.97362	8.76377	8.16132	7.4622	8.05695	8.42569	8.90984	8.99994	8.47561	7.72989	7.26122	7.58934	7.79911	8.41895	9.78596	7.45802	8.40326	7.68066	8.29415	7.91323	7.81971	10.5783	8.50107	9.90364	9.8482	8.73233	7.92096	7.70757	6.94894	6.59548	7.59812	8.8881	7.95411
Exposed	11.1617	9.81768	9.7493	7.48843	7.4402	9.32971	9.25787	8.52236	9.12484	9.00859	9.17629	9.29767	7.6459	8.06936	8.45717	8.30266	8.91633	8.6203	8.18463	7.13452	7.70961	8.32951	9.75864	9.01097	8.64439	8.07012	7.94537	8.26526	8.54596	9.15878	8.7731	8.01337	8.27637	7.70171	8.29326	7.82227	8.1537	9.72171	7.63044	8.95634	8.85693	8.05087	7.49435	7.58882	7.33756	6.55556	7.54832	8.86155	8.00877
Exposed	11.3471	10.2862	9.92068	7.62313	7.57965	9.93529	9.80446	9.10032	9.53717	9.22949	9.40853	9.5233	8.22683	8.19642	8.92301	7.97873	9.10731	8.84776	8.44067	7.38345	7.94347	8.79252	9.01429	9.43293	9.2146	8.65959	8.27093	7.87454	8.01881	8.51736	9.44057	8.44292	8.39032	8.54991	8.22899	7.87308	8.7539	10.5492	8.37959	9.80448	9.57884	8.70786	8.13897	8.08941	7.18555	6.79717	7.94798	9.23675	7.58861
Exposed	11.5722	9.99514	10.1306	7.88407	7.83024	9.33429	9.21768	8.30466	9.28926	9.3745	9.40902	8.91755	7.93325	8.23793	8.82968	8.60489	9.16714	9.35952	8.53853	7.54511	8.21568	8.4876	8.85195	9.24732	10.2031	8.05611	7.93042	7.8628	7.95206	8.98091	8.83466	7.57183	8.59485	8.36752	8.95023	8.19036	8.58637	9.5929	7.64792	8.77369	8.63582	8.43348	8.01407	8.85987	7.50279	6.84824	7.67853	8.75817	8.19147
Exposed	11.5989	9.83054	10.1864	7.96263	7.89364	8.92119	8.70939	8.04392	9.2066	9.62198	9.47446	9.26391	7.74317	8.40949	8.42451	8.18428	9.37485	9.1383	8.54648	8.09678	9.15333	8.83281	9.47453	9.18389	8.69035	7.73669	7.88105	7.96584	8.51381	9.206	9.30296	8.19022	8.78675	8.35253	8.60846	8.30244	9.61372	9.65193	7.58204	8.85395	8.89136	8.50897	8.47377	8.3015	7.35099	6.99049	7.68556	7.95579	7.82546
Exposed	11.2782	9.56208	9.89098	7.4767	7.45668	8.89459	8.61341	7.74039	8.82434	9.03033	9.06006	8.59606	7.31214	7.86786	8.84997	7.57004	8.6764	8.36734	8.35739	7.05293	7.6542	8.41372	8.66457	8.99416	8.0087	7.28854	7.27129	7.35585	7.90381	8.90416	9.2389	6.66303	7.6711	8.48955	8.64413	8.13608	9.50407	10.5629	8.43972	9.82898	9.51607	8.01998	7.59687	7.48616	7.13797	6.67418	7.38763	7.41206	7.95626
Exposed	11.2957	9.61594	9.89171	7.71539	7.7162	8.87733	8.75935	7.88237	8.89983	9.2365	9.24492	9.65065	7.70322	8.22375	8.38813	7.99549	9.0509	10.0681	8.20936	7.25206	7.69657	9.00942	9.08529	8.86799	9.36288	7.85587	7.23694	7.14399	7.90235	9.1402	8.83738	7.68493	8.8809	8.81447	7.84979	7.52195	8.28413	10.4678	8.45842	9.81405	9.54554	8.33953	7.72778	7.76981	7.33928	6.56008	7.63533	7.72608	8.21607
Exposed	11.3698	10.1128	9.98487	7.6671	7.65276	9.60474	9.60242	8.78364	9.40623	9.21621	9.5953	10.3974	8.11927	8.40485	9.06977	8.62996	9.09251	9.35848	8.75224	7.47152	8.17797	8.71574	10.4064	9.27174	8.97994	8.33738	8.19079	8.48744	9.22498	9.28649	9.38272	8.4891	8.49106	7.87384	8.44269	7.77629	7.94913	11.1072	9.12208	10.4776	10.2956	8.8099	7.68017	7.92324	7.5302	6.76994	7.69812	9.18349	7.99653
Exposed	11.8117	10.0868	10.3903	8.09967	8.1171	9.26177	9.09785	8.42437	9.47179	9.75454	10.2732	9.59509	7.95905	8.92034	9.59784	8.33601	9.48084	9.24731	8.73715	7.55285	8.28621	8.9964	10.24	9.34122	8.43208	7.77325	7.62827	7.86158	8.37202	8.80455	9.36298	8.30119	9.11321	8.26177	8.75476	8.29967	8.10468	10.3737	8.27847	9.64783	9.47813	8.63375	8.28524	8.05396	7.50566	7.37264	8.01536	8.362	7.98422
Exposed	11.1993	9.62081	9.74921	7.49795	7.52129	8.95744	8.84972	7.86911	8.86902	8.97096	9.0767	8.8599	7.29435	7.7978	8.72626	7.68199	8.8333	8.60805	8.10085	7.64906	7.81317	8.34409	8.62958	8.61282	7.9273	7.42711	6.64781	6.96891	7.61285	8.88889	9.86625	6.62222	8.08223	7.98441	8.80177	7.8939	8.34473	10.2123	8.05021	9.39538	9.37705	8.41971	7.87193	7.74676	6.8876	6.27288	7.53242	7.70444	7.30466
Exposed	10.9349	9.07419	9.44196	7.32766	7.25012	8.07137	7.92897	7.39909	8.48797	8.76604	8.82898	8.80363	7.12355	7.71892	7.89443	7.8125	8.77172	8.35308	7.83416	6.88487	8.04376	8.00607	8.95105	8.48978	8.90881	7.55678	7.45652	7.54108	8.08905	9.25554	9.26603	7.13826	8.13926	7.83775	8.03662	7.42541	7.69218	10.1956	7.95945	9.38163	9.25886	8.27411	7.69955	7.88598	7.08773	6.53773	7.4278	7.70292	8.52199
Exposed	11.7481	10.0636	10.2934	8.03314	8.05551	9.36256	9.22758	8.7045	9.53309	9.52243	9.62054	9.40929	8.08486	8.42967	9.11748	8.16643	9.3921	9.16215	8.65454	8.10001	8.33602	8.83587	9.08638	9.79365	9.83753	7.81827	7.32301	7.74196	9.15832	9.71778	8.90211	7.23996	8.33836	8.33639	8.44373	8.0916	8.607	10.3902	8.29148	9.66474	9.50189	8.56751	8.30174	8.15701	7.41535	7.22021	8.00788	8.88436	8.35737
Exposed	11.4318	9.90635	10.0041	7.73461	7.66326	9.29724	9.26604	8.67173	9.3534	9.24292	9.2727	9.65	8.20405	8.6203	8.58325	8.07182	9.18481	8.88923	8.36691	7.36361	8.22802	8.6147	9.37811	9.19163	8.56389	8.09958	7.92083	8.06038	8.18074	8.92716	9.06774	7.64199	8.60471	8.13378	8.3772	8.20227	7.79823	10.0625	8.04767	9.39175	9.30458	8.40894	8.12481	8.52614	10.9718	10.6264	8.45236	9.09485	8.38504
Exposed	11.3782	10.4171	10.1897	7.66448	7.67989	10.1043	9.98244	9.23651	9.62196	9.26639	9.5293	10.0077	8.31074	8.10388	9.21185	7.97074	9.12578	8.93273	8.33639	7.56313	8.01023	8.56359	8.95231	9.71466	9.39411	8.74659	8.52392	8.81876	8.75098	8.81961	8.45656	7.16026	9.20467	9.49515	8.5559	8.0979	8.83199	11.5854	9.62877	10.9663	10.5781	8.59304	7.93507	8.9128	7.80964	7.18039	8.08663	9.04697	7.51909
Exposed	11.4687	9.92291	10.0491	7.75662	7.71556	9.33512	9.17667	8.95318	9.60597	9.43511	9.60102	9.28322	8.06173	8.13132	8.83517	8.14204	9.236	8.79055	8.35743	7.30441	7.99756	8.54089	8.86264	9.8411	8.66603	7.82331	7.07596	7.66794	9.01488	9.22542	9.75217	7.06252	7.94329	7.94925	8.32893	7.99209	7.84599	9.79537	7.73376	9.0178	8.87195	8.28769	7.97383	8.62726	7.32135	6.88236	7.78997	9.24892	8.19249
Exposed	11.6703	10.0585	10.2293	7.96235	7.92096	9.35026	9.30248	8.41383	9.39785	9.50414	9.65301	9.81474	7.93668	8.43939	8.8312	8.07328	9.33866	8.79064	8.31061	7.47381	8.68665	8.78042	9.91933	9.42688	9.0058	7.98376	8.1817	7.3745	7.98643	9.19532	9.21698	7.92307	8.57041	8.23165	8.60356	8.25211	8.07907	10.2224	8.32105	9.60435	9.3769	8.60656	8.00131	8.03968	7.65527	7.23056	8.04757	8.95286	8.36163
Exposed	11.9675	10.1703	10.544	8.21516	8.17964	9.26572	9.05089	8.49659	9.59395	9.74856	9.79569	9.3037	8.09921	8.62297	8.55217	8.33271	9.61337	9.25438	8.84959	7.72818	8.51881	8.93607	9.24272	9.62507	9.33423	7.71958	7.63675	7.72386	8.23676	9.19823	8.916	7.64549	8.56389	8.57018	8.8913	8.49171	8.2082	9.94273	7.95186	9.13881	9.03136	8.76659	8.37151	8.08193	7.68359	7.3907	8.012	8.19747	7.93283
Exposed	11.9805	10.1962	10.528	8.20995	8.1522	9.41884	9.1352	8.58554	9.59342	9.76176	9.83852	9.11847	8.13986	8.63724	8.73435	8.41424	9.66119	9.13342	8.81418	7.86759	8.39973	9.07771	9.37255	9.53498	8.42821	7.80238	7.58796	7.86285	8.2745	8.92314	8.44417	7.53827	8.66943	9.51042	9.89197	9.3377	8.08555	9.32114	7.32139	8.36141	8.46727	8.8039	8.7031	8.43817	7.55774	7.25319	8.05394	8.67495	8.04738
Exposed	11.5303	10.2134	10.1038	7.84031	7.8069	9.7528	9.59119	8.59662	9.34683	9.41723	9.53834	9.68961	7.94393	8.48855	8.70263	8.16085	9.25651	8.97532	8.5294	7.47429	7.93986	8.83777	9.1364	9.44371	9.48586	8.35579	7.7511	8.03387	8.42373	8.8551	9.31857	6.98819	8.12476	8.72367	8.38341	8.05885	8.422	10.6367	8.52256	9.91952	9.70491	8.32114	8.11293	7.8507	7.5389	7.16253	7.97278	8.47626	7.86073
Exposed	11.6739	10.0257	10.2339	7.92665	7.90241	9.28374	9.08789	8.44451	9.3748	9.4725	9.56383	9.18452	7.99652	8.33217	8.66962	8.12017	9.3324	8.97717	8.58358	7.80661	8.63657	8.8504	9.08801	9.37513	9.24239	7.36097	7.34001	7.3809	7.92887	9.37478	9.221	7.63063	8.65964	8.04694	8.61476	8.44061	8.73342	10.3003	8.49703	9.41358	9.28748	8.43414	8.15834	7.84341	7.43217	7.12655	7.75431	8.47464	7.99054
[truncated: 479 more columns]
